# Supplementary material for: Global Cropland Connectivity: A Risk Factor for Invasion and Saturation by Emerging Pathogens and Pests
Source: Bioscience. 2020 Jul 29;70(9):744–58. doi: 10.1093/biosci/biaa067 (PMC7498352; doi:10.1093/biosci/biaa067)
Supplement: biaa067_Supplemental_Files [file biaa067_supplemental_files.zip]

Archive with 6 entries (6 files):
- figure_S1.pdf
- figure_S2.pdf
- figure_S3.pdf
- figure_S4.pdf
- figure_S5.pdf
- figure_S6.pdf
